# Supplementary material for: Could a Multi-Marker and Machine Learning Approach Help Stratify Patients with Heart Failure?
Source: Medicina (Kaunas). 2021 Sep 22;57(10):996. doi: 10.3390/medicina57100996 (PMC8538712; doi:10.3390/medicina57100996)
Supplement: Supplementary file 1 [file medicina-57-00996-s001.zip]

Archive with 1 entries (1 files):
- medicina-1322927-supplementary.pdf
